# Supplementary material for: Intestinal obstruction impairs feeding and promotes sleep in Drosophila melanogaster
Source: Sci Adv. 2026 May 20;12(21):eady2183. doi: 10.1126/sciadv.ady2183 (PMC13189133; doi:10.1126/sciadv.ady2183)
Supplement: Supplementary file 2 — Movies S1 to S4 [file sciadv.ady2183_movies_s1_to_s4.zip]

Archive with 4 entries (4 files):
- ady2183_movie_s1.mp4
- ady2183_movie_s2.mp4
- ady2183_movie_s3.mp4
- ady2183_movie_s4.mp4
